# Supplementary material for: Alternative Pathway for Methyl Supply through the Coupling of SHMT1 and PEMT to Maintain Astrocytic Homeostasis in Parkinson's Disease
Source: Adv Sci (Weinh). 2025 Nov 20;13(7):e16794. doi: 10.1002/advs.202516794 (PMC12866788; doi:10.1002/advs.202516794)
Supplement: Supplementary file 2 — Supporting Information [file ADVS-13-e16794-s001.zip]

Archive with 1 entries (1 files):
- IF data Figure S12.pdf
